# Supplementary material for: Wedge prism approach for simultaneous multichannel microscopy
Source: Sci Rep. 2019 Nov 28;9:17795. doi: 10.1038/s41598-019-53581-9 (PMC6882912; doi:10.1038/s41598-019-53581-9)
Supplement: Supplementary file 2 — Supplementary information 2 [file 41598_2019_53581_MOESM2_ESM.xlsx]

## Sheet: 10X
Seidel Aberration Coefficients
Surface	Comment	Spherical	Coma	Astigmatism	Field Curvature	Distortion	Axil Color	Lateral Color
1	cover glass	0	0	0	0	0	0	0
2	working distance	-0.004985	0.000146	-4e-06	0	0	6e-05	-2e-06
3	front aperture	0	0	0	0	0	0	0
4	Nikon 10x CFI Super Fluor	0	0	0	0	0	0	0
STOP	objective body	0	0	0	0	0	0	0
6	back aperture	0	0	0	0	0	0	0
7	rect aperture	0	0	0	0	0	0	0
8	circ aperture	0	0	0	0	0	0	0
9	wedge	0	0	0	0	-2.3e-05	-1e-06	0.000314
10	air space	0	0	0	0	2.3e-05	1e-06	-0.000314
11	AC254-200-A-Surf1	0.006542	-0.00313	0.001497	0.00014	-0.000783	-0.004111	0.001966
12	AC254-200-A-Surf2	-0.006112	0.001916	-0.000601	-1e-05	0.000192	0.004961	-0.001555
13	AC254-200-A-Surf3	8.6e-05	4.7e-05	2.5e-05	-4e-05	-8e-06	-0.000812	-0.000438
IMAGE	Image	0	0	0	0	0	0	0
TOT		-0.004469	-0.00102	0.000917	9e-05	-0.0006	9.8e-05	-2.9e-05

## Sheet: 20X
Seidel Aberration Coefficients
Surface	Comment	Spherical	Coma	Astigmatism	Field Curvature	Distortion	Axil Color	Lateral Color
1	cover glass	0	0	0	0	0	0	0
2	working distance	-0.004985	0.000133	-4e-06	0	0	6e-05	-2e-06
3	front aperture	0	0	0	0	0	0	0
4	Nikon 20x CFI60 Plan Fluor	0	0	0	0	0	0	0
STOP	objective body	0	0	0	0	0	0	0
6	back aperture	0	0	0	0	0	0	0
7	rect aperture	0	0	0	0	0	0	0
8	circ aperture	0	0	0	0	0	0	0
9	wedge	0	0	0	0	-8e-06	2e-06	0.000141
10	air space	0	0	0	0	8e-06	-2e-06	-0.000141
11	AC254-200-A-Surf1	0.00039	-0.000353	0.00032	2.9e-05	-0.000316	-0.001007	0.000913
12	AC254-200-A-Surf2	-0.00037	0.000223	-0.000134	-2e-06	8.2e-05	0.00122	-0.000733
13	AC254-200-A-Surf3	6e-06	5e-06	5e-06	-8e-06	-3e-06	-0.000204	-0.000192
IMAGE	Image	0	0	0	0	0	0	0
TOT		-0.00496	8e-06	0.000188	1.9e-05	-0.000238	6.9e-05	-1.4e-05

## Sheet: 60X
Seidel Aberration Coefficients
Surface	Comment	Spherical	Coma	Astigmatism	Field Curvature	Distortion
1	cover glass surface	0	0	0	0	0
2	working distance (oil)	0	0	0	0	0
3	front aperture	0	0	0	0	0
4	Nikon 60x CFI Plan Apo	0	0	0	0	0
STOP	objective body	0	0	0	0	0
6	back aperture	0	0	0	0	0
7	rect aperture	0	0	0	0	0
8	circ aperture	0	0	0	0	0
9	wedge	0	0	0	0	-2.6e-05
10	air space	0	0	0	0	2.6e-05
11	AC254-200-A-Surf1	0.010666	-0.004765	0.002129	0.000182	-0.001032
12	AC254-200-A-Surf2	-0.009964	0.002985	-0.000894	-1.3e-05	0.000272
13	AC254-200-A-Surf3	0.000141	6.5e-05	3e-05	-5.2e-05	-1e-05
IMAGE	Image	0	0	0	0	0
TOT		0.000843	-0.001715	0.001265	0.000117	-0.000771
